# Supplementary material for: Quantifying the Toll of Disuse: A Meta-Analysis of Skeletal Muscle Mass and Strength Loss Following Upper Limb Immobilization
Source: J Clin Med. 2025 Dec 16;14(24):8884. doi: 10.3390/jcm14248884 (PMC12733654; doi:10.3390/jcm14248884)
Supplement: Supplementary file 1 [file jcm-14-08884-s001.zip]

Archive with 1 entries (1 files):
- jcm-3996035-supplementary.pdf
